# Supplementary material for: Shortening duration of ertapenem in outpatient parenteral antimicrobial therapy for complicated urinary tract infections: A retrospective study
Source: PLoS One. 2019 Sep 26;14(9):e0223130. doi: 10.1371/journal.pone.0223130 (PMC6762133; doi:10.1371/journal.pone.0223130)
Supplement: S1 Data — (XLS) [file pone.0223130.s001.xls]

## Sheet: Sheet1
Sex	Clinical syndrome	Organism	ESBL	Gentamicin sensitive (Y/N/ND(not done))	Ciprofloxacin sensitive (Y/N/ND(not done))	Fosfomycin sensitive (Y/N/ND(not done))	Contraindication to ciprofloxacin	Sample	DRUG 1	Number Days	DRUG 2	Number Days	DRUG 3	Number Days	DRUG 4	Number days	DRUG 5	Number days	Outcome
Male	Chronic prostatis	E.coli	Y	Y	N	Y		MSU	Nitrofurantoin	6	Fosfomycin	8	Ertapenem	27	Fosfomycin	13			Clinical cure
Female	Pyelonephritis	E.coli	Y	N	N	Y		MSU	Cefuroxime	2	Ciprofloxacin	2	Ertapenem	6					Clinical cure
Female	Pyelonephritis	E.coli	Y	N	N	Y		MSU	Cefuroxime	1	Co-amoxiclav	2	Ertapenem	8					Clinical cure
Female	Pyelonephritis	E.coli	Y	N	N	Y		Blood culture	Cefuroxime	5	Ertapenem	7							Clinical cure
Male	Catheter-associated UTI	E.cloacae	Y	N	N	N		MSU	Ertapenem	14		0		0					Clinical cure
Male	Pyelonephritis	E.coli	Y	N	N	Y		MSU	Cefuroxime	1	Ciprofloxacin	1	Ertapenem	6	Nitrofurantoin	7	Fosfomycin	7	Clinical cure
Female	Pyelonephritis	Negative						MSU	Meropenem	1	Ertapenem	5							Clinical cure
Female	Urosepsis post stent change	K.pneumoniae	Y	N	N	Y		MSU	Meropenem	7	Teicoplanin	7	Ertapenem	5	Fluconazole	3			Clinical cure
		MRSA								0		0
		C.albicans								0		0
Female	Pyelonephritis	Negative						MSU	Cefuroxime	1	Ertapenem	5	Fosfomycin	8					Clinical cure
Male	Urosepsis	Negative						MSU	Meropenem	5	Caspofungin	6	Ertapenem	5					Treatment failure
Female	Pyelonephritis	Negative						MSU	Meropenem	1	Ertapenem	7							Microbiological cure
Female	Urosepsis post stent change	Negative						CSU	Meropenem	5	Ertapenem	2		0					Clinically improved
Male	Acute prostatis	Negative						MSU	Ciprofloxacin	4	Ertapenem	13	Fosfomycin	13					Clinical cure
Male	Pyelonephritis	E.coli	Y	N	N	ND		Blood culture	Ertapenem	14		0							Microbiological cure
Female	Pyelonephritis	E.coli	Y	N	N	Y		MSU	Cefuroxime	3	Tazocin	1	Ertapenem	6					Microbiological cure
Female	Urosepsis	E.coli	Y	Unknown	N	Y		MSU	Meropenem	7	Ertapenem	2							Improved
Female	Urosepsis	E.coli	Y	N	N	Y		MSU	Meropenem	6	Ertapenem	8	Fosfomycin	18					Clinical cure
Female	Pyelonephritis	E.coli	Y	N	N	ND		Blood culture	Cefuroxime	2	Meropenem	6	Ertapenem	9					Clinical cure
Male	Acute prostatis	E.coli	Y	N	N	Y		MSU	Ertapenem	13									Microbiological cure
Male	Lower urinary tract infection	M.morganii	N	Y	Y	Y	Achilles tendonitis	MSU	Ertapenem	11									Microbiological cure
Female	Pyelonephritis	Negative						Ileal conduit	Ertapenem	3	Nitrofurantoin	15	Ciprofloxacin	14					Microbiological cure
Male	Lower urinary tract infection	K.pneumoniae	Y	N	N	Y		MSU	Ertapenem	8									Microbiological cure
Female	Urosepsis	E.coli	Y	N	N	Y		MSU	Ertapenem	8		0		0					Clinical cure
		E.faecalis								0		0		0
Female	Pyelonephritis	E.coli	Y	Y	N	Y		Blood culture	Tazocin	5	Ertapenem	4							Clinical cure
Male	Lower urinary tract infection	Mixed growth						MSU	Ertapenem	5									Clinical cure
Female	Pyelonephritis	E.coli	Y	N	N	Y		MSU	Cefuroxime	1	Ciprofloxacin	2	Ertapenem	8					Clinical cure
Female	Pyelonephritis	E.coli	Y	N	N	Y		MSU	Tazocin	1	Ertapenem	6							Clinical cure
Male	Pyelonephritis	E.coli	Y	N	N	Y		Blood culture	Cefuroxime	2	Meropenem	3	Ertapenem	3					Clinical cure
Male	Pyelonephritis	E.coli	Y	N	N	Y		MSU	Ertapenem	6									Clinical cure
Male	Pyelonephritis	E.coli	Y	Y	N	Y		MSU	Cefuroxime	1	Meropenem	3	Ertapenem	2					Clinical cure
Female	Pyelonephritis	E.coli	Y	N	N	Y		MSU	Ertapenem	6									Clinical cure
Missing	Pyelonephritis	E.coli	Y	N	N	Y		MSU	Co-amoxiclav	1	Ertapenem	5	Trimethorpim	13					Clinical cure
Missing	Lower urinary tract infection	K.pneumoniae	N	Y	Y	ND	Allergy (rash)	MSU	Ertapenem	4									Clinical cure
